# Supplementary material for: Motivation to COVID-19 Vaccination and Reasons for Hesitancy in Employees of a Czech Tertiary Care Hospital: A Cross-Sectional Survey
Source: Vaccines (Basel). 2021 Aug 5;9(8):863. doi: 10.3390/vaccines9080863 (PMC8402579; doi:10.3390/vaccines9080863)
Supplement: Supplementary file 1 [file vaccines-09-00863-s001.zip]

Archive with 1 entries (1 files):
- vaccines-1299584-supplementary.pdf
